# Supplementary material for: Anti-Dengue Virus Antibody Avidity Correlates With Protection Against Symptomatic Dengue Virus Infection
Source: J Infect Dis. 2025 Apr 3;232(1):e99–e103. doi: 10.1093/infdis/jiaf171 (PMC12308684; doi:10.1093/infdis/jiaf171)
Supplement: jiaf171_Supplementary_Data [file jiaf171_supplementary_data.zip]

Archive with 5 entries (5 files):
- Avidity SuppFig1.tif
- Avidity SuppFig2.tif
- Avidity SuppFig3.tif
- Suppl Fig 4.tif
- Supplemental_Material_Avidity_Index_Outcomes_CLEAN 27Feb25.docx
